# Supplementary material for: Imprint Desorption Electrospray Ionization Mass Spectrometry Imaging (IDESI-MSI) Reveals Absorption of Triclopyr-Based Herbicide in Plants and Mouse Organs
Source: Metabolites. 2025 Jun 30;15(7):437. doi: 10.3390/metabo15070437 (PMC12300929; doi:10.3390/metabo15070437)
Supplement: Supplementary file 1 [file metabolites-15-00437-s001.zip]

Archive with 1 entries (1 files):
- metabolites-3681649-supplementary.pdf
